# Supplementary material for: Artificial intelligence models for predicting acute kidney injury in the intensive care unit: a systematic review of modeling methods, data utilization, and clinical applicability
Source: JAMIA Open. 2025 Jul 3;8(4):ooaf065. doi: 10.1093/jamiaopen/ooaf065 (PMC12225755; doi:10.1093/jamiaopen/ooaf065)
Supplement: ooaf065_Supplementary_Data [file ooaf065_supplementary_data.zip]

Archive with 1 entries (1 files):
- Revised Supplementary Materials 2.pdf
